# Supplementary material for: Simulations of Promising Indolizidine—α6-β2 Nicotinic Acetylcholine Receptor Complexes
Source: Int J Mol Sci. 2021 Jul 25;22(15):7934. doi: 10.3390/ijms22157934 (PMC8347036; doi:10.3390/ijms22157934)
Supplement: Supplementary file 1 [file ijms-22-07934-s001.zip]

Archive with 1 entries (1 files):
- ijms-1244769-supplementary.pdf
